# Supplementary material for: Floristic survey of vascular plants of a poorly known area in the Brazilian Atlantic Forest (Flona do Rio Preto, Espírito Santo)
Source: Biodivers Data J. 2022 Jan 19;10:e75910. doi: 10.3897/BDJ.10.e75910 (PMC8791927; doi:10.3897/BDJ.10.e75910)
Supplement: Supplementary material 1 — New records for the State of Espírito Santo [file bdj-10-e75910-s001.tsv]

Group	Family	Species	Previously_recorded	Previous_record_DOI
Angiosperms	Acanthaceae	Stenostephanus lobeliiformis Nees	Dutra V.F., Alves-Araújo A, Carrijo TT (2015) Angiosperm checklist of Esprito Santo: using electronic tools to improve the knowledge of an Atlantic Forest biodiversity hotspot. Rodriguésia 66(4): 1145-1152	https://doi.org/10.1590/2175-7860201566414
Angiosperms	Apocynaceae	Malouetia cestroides (Nees ex Mart.) Müll.Arg.	Dutra V.F., Alves-Araújo A, Carrijo TT (2015) Angiosperm checklist of Esprito Santo: using electronic tools to improve the knowledge of an Atlantic Forest biodiversity hotspot. Rodriguésia 66(4): 1145-1152	https://doi.org/10.1590/2175-7860201566414
Angiosperms	Araceae	Philodendron surinamense (Miq.) Engl.
Angiosperms	Arecaceae	Syagrus flexuosa (Mart.) Becc.
Angiosperms	Asteraceae	Gamochaeta pensylvanica (Willd.) Cabrera
Angiosperms	Asteraceae	Praxelis diffusa (Rich.) Pruski
Angiosperms	Asteraceae	Vernonanthura ferruginea (Less.) H.Rob.	Dutra V.F., Alves-Araújo A, Carrijo TT (2015) Angiosperm checklist of Esprito Santo: using electronic tools to improve the knowledge of an Atlantic Forest biodiversity hotspot. Rodriguésia 66(4): 1145-1152	https://doi.org/10.1590/2175-7860201566414
Angiosperms	Asteraceae	Vernonanthura tweedieana (Baker) H.Rob.	Dutra V.F., Alves-Araújo A, Carrijo TT (2015) Angiosperm checklist of Esprito Santo: using electronic tools to improve the knowledge of an Atlantic Forest biodiversity hotspot. Rodriguésia 66(4): 1145-1152	https://doi.org/10.1590/2175-7860201566414
Angiosperms	Bignoniaceae	Adenocalymma flaviflorum (Miq.) L.G.Lohmann
Angiosperms	Bignoniaceae	Adenocalymma hypostictum Bureau & K.Schum.	Dutra V.F., Alves-Araújo A, Carrijo TT (2015) Angiosperm checklist of Esprito Santo: using electronic tools to improve the knowledge of an Atlantic Forest biodiversity hotspot. Rodriguésia 66(4): 1145-1152	https://doi.org/10.1590/2175-7860201566414
Angiosperms	Bignoniaceae	Anemopaegma citrinum Mart. ex DC.	Dutra V.F., Alves-Araújo A, Carrijo TT (2015) Angiosperm checklist of Esprito Santo: using electronic tools to improve the knowledge of an Atlantic Forest biodiversity hotspot. Rodriguésia 66(4): 1145-1152	https://doi.org/10.1590/2175-7860201566414
Angiosperms	Bignoniaceae	Cuspidaria lasiantha (Bureau & K.Schum.) L.G.Lohmann
Angiosperms	Boraginaceae	Varronia glandulosa (Fresen.) Borhidi
Angiosperms	Cucurbitaceae	Fevillea bahiensis G.Rob. & Wunderlin
Angiosperms	Cyperaceae	Eleocharis endounifascis Hinchliff & Roalson
Angiosperms	Dichapetalaceae	Stephanopodium blanchetianum Baill.	Dutra V.F., Alves-Araújo A, Carrijo TT (2015) Angiosperm checklist of Esprito Santo: using electronic tools to improve the knowledge of an Atlantic Forest biodiversity hotspot. Rodriguésia 66(4): 1145-1152	https://doi.org/10.1590/2175-7860201566414
Angiosperms	Dioscoreaceae	Dioscorea acanthogene Rusby	Dutra V.F., Alves-Araújo A, Carrijo TT (2015) Angiosperm checklist of Esprito Santo: using electronic tools to improve the knowledge of an Atlantic Forest biodiversity hotspot. Rodriguésia 66(4): 1145-1152	https://doi.org/10.1590/2175-7860201566414
Angiosperms	Elaeocarpaceae	Sloanea lasiocoma K.Schum.
Angiosperms	Euphorbiaceae	Cnidoscolus oligandrus (Müll. Arg.) Pax	Dutra V.F., Alves-Araújo A, Carrijo TT (2015) Angiosperm checklist of Esprito Santo: using electronic tools to improve the knowledge of an Atlantic Forest biodiversity hotspot. Rodriguésia 66(4): 1145-1152	https://doi.org/10.1590/2175-7860201566414
Angiosperms	Euphorbiaceae	Dalechampia leandrii Baill.
Angiosperms	Euphorbiaceae	Dalechampia scandens L.
Angiosperms	Fabaceae	Dalbergia decipularis Rizzini & A.Mattos	Dutra V.F., Alves-Araújo A, Carrijo TT (2015) Angiosperm checklist of Esprito Santo: using electronic tools to improve the knowledge of an Atlantic Forest biodiversity hotspot. Rodriguésia 66(4): 1145-1152	https://doi.org/10.1590/2175-7860201566414
Angiosperms	Fabaceae	Mucuna urens (L.) Medik.	Dutra V.F., Alves-Araújo A, Carrijo TT (2015) Angiosperm checklist of Esprito Santo: using electronic tools to improve the knowledge of an Atlantic Forest biodiversity hotspot. Rodriguésia 66(4): 1145-1152	https://doi.org/10.1590/2175-7860201566414
Angiosperms	Fabaceae	Peltogyne mattosiana Rizzini
Angiosperms	Fabaceae	Pterocarpus rohrii Vahl	Dutra V.F., Alves-Araújo A, Carrijo TT (2015) Angiosperm checklist of Esprito Santo: using electronic tools to improve the knowledge of an Atlantic Forest biodiversity hotspot. Rodriguésia 66(4): 1145-1152	https://doi.org/10.1590/2175-7860201566414
Angiosperms	Fabaceae	Senegalia pedicellata (Benth.) Seigler & Ebinger
Angiosperms	Fabaceae	Swartzia euxylophora Rizzini & A.Mattos
Angiosperms	Fabaceae	Swartzia macrostachya Benth.	Dutra V.F., Alves-Araújo A, Carrijo TT (2015) Angiosperm checklist of Esprito Santo: using electronic tools to improve the knowledge of an Atlantic Forest biodiversity hotspot. Rodriguésia 66(4): 1145-1152	https://doi.org/10.1590/2175-7860201566414
Angiosperms	Gentianaceae	Voyria caerulea Aubl.
Angiosperms	Lamiaceae	Vitex mexiae Moldenke
Angiosperms	Lauraceae	Endlicheria glomerata Mez	Dutra V.F., Alves-Araújo A, Carrijo TT (2015) Angiosperm checklist of Esprito Santo: using electronic tools to improve the knowledge of an Atlantic Forest biodiversity hotspot. Rodriguésia 66(4): 1145-1152	https://doi.org/10.1590/2175-7860201566414
Angiosperms	Lauraceae	Ocotea leucoxylon (Sw.) Laness.	Dutra V.F., Alves-Araújo A, Carrijo TT (2015) Angiosperm checklist of Esprito Santo: using electronic tools to improve the knowledge of an Atlantic Forest biodiversity hotspot. Rodriguésia 66(4): 1145-1152	https://doi.org/10.1590/2175-7860201566414
Angiosperms	Lauraceae	Ocotea neesiana (Miq.) Kosterm.
Angiosperms	Malvaceae	Sida cerradoensis Krapov.
Angiosperms	Malvaceae	Urena lobata L.	Souza W, Machado J, Tognella MM, Alves-Araújo A (2016) Checklist de angiospermas do Parque Estadual de Itaúnas, Espírito Santo, Brasil. Rodriguésia 67: 571‑581.	https://doi.org/10.1590/2175-7860201667303
Angiosperms	Marantaceae	Goeppertia umbrosa (Körn.) Borchs. & S.Suárez
Angiosperms	Myrtaceae	Myrcia hirtiflora DC.
Angiosperms	Myrtaceae	Myrciaria pilosa Sobral & Couto
Angiosperms	Passifloraceae	Passiflora ceratocarpa F.Silveira	Dutra V.F., Alves-Araújo A, Carrijo TT (2015) Angiosperm checklist of Esprito Santo: using electronic tools to improve the knowledge of an Atlantic Forest biodiversity hotspot. Rodriguésia 66(4): 1145-1152	https://doi.org/10.1590/2175-7860201566414
Angiosperms	Passifloraceae	Passiflora ovalis Vell. ex M.Roem.	Dutra V.F., Alves-Araújo A, Carrijo TT (2015) Angiosperm checklist of Esprito Santo: using electronic tools to improve the knowledge of an Atlantic Forest biodiversity hotspot. Rodriguésia 66(4): 1145-1152	https://doi.org/10.1590/2175-7860201566414
Angiosperms	Phyllanthaceae	Hyeronima alchorneoides Allemão
Angiosperms	Potamogetonaceae	Potamogeton ferrugineus Hagstr.
Angiosperms	Rubiaceae	Coussarea graciliflora (Mart.) Müll.Arg.	Dutra V.F., Alves-Araújo A, Carrijo TT (2015) Angiosperm checklist of Esprito Santo: using electronic tools to improve the knowledge of an Atlantic Forest biodiversity hotspot. Rodriguésia 66(4): 1145-1152	https://doi.org/10.1590/2175-7860201566414
Angiosperms	Rubiaceae	Sabicea cinerea Aubl.
Angiosperms	Salicaceae	Banara serrata (Vell.) Warb.
Angiosperms	Salicaceae	Xylosma prockia (Turcz.) Turcz.
Angiosperms	Sapindaceae	Allophylus semidentatus (Miq.) Radlk.	Dutra V.F., Alves-Araújo A, Carrijo TT (2015) Angiosperm checklist of Esprito Santo: using electronic tools to improve the knowledge of an Atlantic Forest biodiversity hotspot. Rodriguésia 66(4): 1145-1152	https://doi.org/10.1590/2175-7860201566414
Angiosperms	Sapindaceae	Dilodendron bipinnatum Radlk.
Angiosperms	Sapindaceae	Talisia coriacea Radlk.
Angiosperms	Sapotaceae	Ecclinusa guianensis Eyma	Dutra V.F., Alves-Araújo A, Carrijo TT (2015) Angiosperm checklist of Esprito Santo: using electronic tools to improve the knowledge of an Atlantic Forest biodiversity hotspot. Rodriguésia 66(4): 1145-1152	https://doi.org/10.1590/2175-7860201566414
Angiosperms	Sapotaceae	Manilkara multifida T.D.Penn.
Angiosperms	Sapotaceae	Pouteria atlantica Alves-Araújo & M.Alves
Angiosperms	Sapotaceae	Pouteria grandiflora (A.DC.) Baehni
Angiosperms	Vochysiaceae	Qualea megalocarpa Stafleu	Dutra V.F., Alves-Araújo A, Carrijo TT (2015) Angiosperm checklist of Esprito Santo: using electronic tools to improve the knowledge of an Atlantic Forest biodiversity hotspot. Rodriguésia 66(4): 1145-1152	https://doi.org/10.1590/2175-7860201566414
Ferns	Pteridaceae	Adiantum glaucescens Klotzsch
